# Supplementary material for: Effects of Body Mass Index, Waist Circumference, Waist-to-Height Ratio and Their Changes on Risks of Dyslipidemia among Chinese Adults: The Guizhou Population Health Cohort Study
Source: Int J Environ Res Public Health. 2021 Dec 29;19(1):341. doi: 10.3390/ijerph19010341 (PMC8750900; doi:10.3390/ijerph19010341)
Supplement: Supplementary file 1 [file ijerph-19-00341-s001.zip]

Archive with 1 entries (1 files):
- ijerph-1506675-supplementary.pdf
